# Supplementary material for: Environmental Enrichment Induces Meningeal Niche Remodeling through TrkB-Mediated Signaling
Source: Int J Mol Sci. 2021 Oct 1;22(19):10657. doi: 10.3390/ijms221910657 (PMC8508649; doi:10.3390/ijms221910657)
Supplement: Supplementary file 1 [file ijms-22-10657-s001.zip]

Archive with 1 entries (1 files):
- ijms-1269670-suppl.pdf
